# Supplementary material for: Refining the Role of Pyruvate Dehydrogenase Kinases in Glioblastoma Development
Source: Cancers (Basel). 2022 Aug 2;14(15):3769. doi: 10.3390/cancers14153769 (PMC9367285; doi:10.3390/cancers14153769)
Supplement: Supplementary file 1 [file cancers-14-03769-s001.zip]

Archive with 1 entries (1 files):
- cancers-1775265-supplementary.pdf
